# Supplementary material for: Immuno-Imaging (PET/SPECT)–Quo Vadis?
Source: Molecules. 2022 May 23;27(10):3354. doi: 10.3390/molecules27103354 (PMC9147562; doi:10.3390/molecules27103354)
Supplement: Supplementary file 1 [file molecules-27-03354-s001.zip]

Archive with 4 entries (4 files):
- Moleclues - Immuno-Imaging (PET:SPECT)_GraphicalAbstract.xlsx
- __MACOSX/._Moleclues - Immuno-Imaging (PET:SPECT)_GraphicalAbstract.xlsx
- Molecules - Immuno-Imaging (PET:SPECT)_SI_v125.xlsx
- __MACOSX/._Molecules - Immuno-Imaging (PET:SPECT)_SI_v125.xlsx
