# Supplementary material for: Immuno-Imaging (PET/SPECT)–Quo Vadis?
Source: Molecules. 2022 May 23;27(10):3354. doi: 10.3390/molecules27103354 (PMC9147562; doi:10.3390/molecules27103354)
Supplement: Supplementary file 1 [file molecules-27-03354-s001.zip › Moleclues - Immuno-Imaging (PET:SPECT)_GraphicalAbstract.xlsx]

## Sheet: Data
Carsten S. Kramer and Antonia Dimitrakopoulou-Strauss, Immuno-Imaging (PET/SPECT) – Quo Vadis?
Graphical Abstract - Sunburst Diagram
	Target	Vector Modality/Construct	Nuclide	Imaging Modality	Value
	CD122/gc, IL2 receptor	AB-IL2-complex	64Cu	PET	1
	CD2	Fab′2	89Zr	PET	1
	CD25, IL2 receptor	Wt IL2	18F	PET	2
	CD25, IL2 receptor	Wt IL2	68Ga	PET	1
	CD25, IL2 receptor	Wt IL2	99mTc	SPECT	1
	CD3	AB	89Zr	PET	3
	CD4	Cys-diabody	89Zr	PET	1
	CD4	Fab′2	89Zr	PET	1
	CD47	AB	89Zr	PET	1
	CD7	Fab′2	89Zr	PET	1
	CD8	AB	89Zr	PET	2
	CD8	Cys-diabody	64Cu	PET	1
	CD8	minibody	64Cu	PET	1
	CD8	nanobody	68Ga	PET	1
	CD8	Cys-diabody	89Zr	PET	1
	CD8	minibody	64Cu	PET	1
	CD8	minibody	89Zr	PET	1
	CD8	VHH	89Zr	PET	1
	CD8a	Fab′2	89Zr	PET	1
	CLTLA-4	AB	64Cu	PET	1
	CLTLA-4	AB	89Zr	PET	1
	CLTLA-4	AB-F(ab')2 , Fc portion was removed from ipilimumab	64Cu	PET	1
	CLTLA-4	VHH	18F	PET	1
	CLTLA-4	VHH	89Zr	PET	1
	CTLA-4	AB	64Cu	PET	2
	CXCR4	AB	64Cu	PET	1
	CXCR4	small molecule	11C	PET	1
	dGK	small molecule	18F	PET	1
	granzyme B	peptide	68Ga	PET	1
	ICOS/CD278	AB	89Zr	PET	1
	IFNg	AB	89Zr	PET	1
	IL12 receptor	Rh IL12	99mTc	SPECT	1
	MHCII	VHH	18F	PET	1
	MHCII	VHH	64Cu	PET	1
	NKp30	AB	64Cu	PET	1
	NKp30	AB	89Zr	PET	1
	OX40	AB	64Cu	PET	2
	PD-1	AB	124I	PET	1
	PD-1	AB	64Cu	PET	4
	PD-1	AB	89Zr	PET	6
	PD-L1	AB	111In	SPECT	6
	PD-L1	AB	64Cu	PET	2
	PD-L1	AB	89Zr	PET	9
	PD-L1	AB	99mTc	SPECT	1
	PD-L1	AB (pretargeting), atezolizumab-TCO	99mTc	SPECT	1
	PD-L1	affibody	18F	PET	1
	PD-L1	cyclic peptide (14 AS)	18F	PET	1
	PD-L1	cyclic peptide (14 AS)	64Cu	PET	1
	PD-L1	cyclic peptide (14 AS)	68Ga	PET	1
	PD-L1	nanobody	99mTc	SPECT	2
	PD-L1	protein part (PD-1 ectodomain)	64Cu	PET	4
	PD-L1	protein part (PD-1 ectodomain)	68Ga	PET	3
	PD-L1	VHH	18F	PET	1
	PD-L1	VHH	64Cu	PET	1
	PD-L1	12-kDa humanfibronectin type-3 domain (FN3) scaffold	64Cu	PET	1
	PD-L1	AB	111In	SPECT	1
	PD-L1	AB	89Zr	PET	2
	PD-L1	adnectin	68Ga	PET	1
	PD-L1	adnectin	18F	PET	1
	PD-L1	affibody	18F	PET	1
	PD-L1	affibody	68Ga	PET	1
	PD-L1	fab	64Cu	PET	1
	PD-L1	minibody	89Zr	PET	1
	PD-L1	single-chain variable fragment (scFv)	89Zr	PET	1
	PD-L1	single-domain antibody fragment (sdAb)	68Ga	PET	1
	PD-L1	single-domain antibody fragment (sdAb)	99mTc	SPECT	1
	PD-L1	small molecule	18F	PET	1
	PD-L1 + TGF-β	IgG1 antibody fused to TGF-β receptor II (TGF-βRII)	89Zr	PET	1
	TCR	AB	64Cu	PET	1
	TCR	Fab′2	89Zr	PET	1
	unknown	unknown	18F	PET	1
					106
