# Supplementary material for: Immuno-Imaging (PET/SPECT)–Quo Vadis?
Source: Molecules. 2022 May 23;27(10):3354. doi: 10.3390/molecules27103354 (PMC9147562; doi:10.3390/molecules27103354)
Supplement: Supplementary file 1 [file molecules-27-03354-s001.zip › Molecules - Immuno-Imaging (PET:SPECT)_SI_v125.xlsx]

## Sheet: Data
Carsten S. Kramer and Antonia Dimitrakopoulou-Strauss, Immuno-Imaging (PET/SPECT) – Quo Vadis?
Imaging Modality	Tracer Name	Target	Nuclide	Vector Modality/Construct	Origin	Development Stage	Tumor/Tissue	Animal Model	Reference(s)	Publication Date	Trial Number + Study Description
SPECT	111In-PD-L1.3.1 antibody	PD-L1	111In	AB	murine anti-human, IgG1	preclinical	Human breast cancer cell lines (MDA-MB-231, SK-Br-3, SUM149, BT474, MCF-7)	Balb/c nude mice	Heskamp S, Hobo W, Molkenboer-Kuenen JDM, et al. Noninvasive imaging of tumor PD-L1 expression using radiolabeled anti-PD-L1 antibodies. Cancer Res 2015;75:2928–36	2015
SPECT	111In-DTPA-PD-L1 antibody	PD-L1	111In	AB	hamster anti-mouse	preclinical	mouse mammary tumor	neu-N transgenic mice 8 to 12 weeks old Immune competent	Josefsson A, Nedrow JR, Park S, et al. Imaging, biodistribution, and dosimetry of radionuclide-labeled PD-L1 antibody in an immunocompetent mouse model of breast cancer. Cancer Res 2016;76:472–9.	2016
SPECT	111In-PD-L1 antibody	PD-L1	111In	AB	humanized anti-human	preclinical	cell lines with constitutive PD-L1 expression (CHO-PDL1) and in controls (CHO), triple negative breast cancer (TNBC) (MDAMB231 and SUM149), non-small cell lung cancer (NSCLC) (H2444 and H1155)	NSG mice	Chatterjee S, Lesniak WG, Gabrielson M, et al. A humanized antibody for imaging immune checkpoint ligand PD-L1 expression in tumors. Oncotarget 2016;7:10215–27.	2016
PET will be counted once	64Cu-DOTAGA-atezolizumab, atezolizumab (MPDL3208A), will be counted once	PD-L1, will be counted once	64Cu, will be counted once	AB, will be counted once	humanized anti-human	preclinical will be counted once	cells with constitutive PD-L1 expression (CHO-hPD-L1), controls (CHO), orthotopic tumor models of human breast cancer (MDAMB231 and SUM149) and in a syngeneic mouse mammary carcinoma model (4T1)	NSG mice	Lesniak WG, Chatterjee S, Gabrielson M, et al. PD-L1 Detection in Tumors Using [(64)Cu]Atezolizumab with PET. Bioconjug Chem 2016;27:2103–10.	2016
							4T1 (mouse mammary carcinoma)	Balb/c mice	Lesniak WG, Chatterjee S, Gabrielson M, et al. PD-L1 Detection in Tumors Using [(64)Cu]Atezolizumab with PET. Bioconjug Chem 2016;27:2103–10.	2016
SPECT	111In-DTPA-PD-L1 antibody	PD-L1	111In	AB	rat anti-mouse	preclinical	B16F10 (murine melanoma)	C57BL/6 mice	Nedrow JR, Josefsson A, Park S, et al. Imaging of programmed cell death ligand 1: impact of protein concentration on distribution of anti-PD-L1 SPECT agents in an immunocompetent murine model of melanoma. J Nucl Med 2017;58:1560–6.	2017
PET	89Zr-anti-PD-L1 antibody	PD-L1	89Zr	AB	rat anti-mouse	preclinical	MEER (murine tonsil epithelium) or B16F10 (murine melanoma)	C57BL/6 mice	Kikuchi M, Clump DA, Srivastava RM, et al. Preclinical immunoPET/ CT imaging using Zr-89-labeled anti-PD-L1 monoclonal antibody for assessing radiation-induced PD-L1 upregulation in head and neck cancer and melanoma. Oncoimmunology 2017;6:e1329071.	2017
PET	89Zr-C4 (recombinant IgG1 antibody), 89Zr-Df-C4	PD-L1	89Zr	AB	humanized anti-human, IgG1	preclinical	H1975 and A549 (human NSCLC), PC3 (human prostatic small cell carcinoma), B16F10 (mouse melanoma), PDX model of EGFR mutant (L858R) NSCLC	Nu/nu mice, C57BL/6 mice	Truillet C, Oh HLJ, Yeo SP, et al. Imaging PD-L1 expression with ImmunoPET. Bioconjug Chem 2018;29:96–103. Follow-Up in: Moroz A, Lee CY, Wang YH, Hsiao JC, Sevillano N, Truillet C, Craik CS, Fong L, Wang CI, Evans MJ. A Preclinical Assessment of 89Zr-atezolizumab Identifies a Requirement for Carrier Added Formulations Not Observed with 89Zr-C4. Bioconjug Chem. 2018 Oct 17;29(10):3476-3482.	2018
SPECT	111In-anti-mPD-L1	PD-L1	111In	AB	rat anti-murine	preclinical	Murine cell lines, Renca (murine renal cell carcinoma), 4T1 (murine breast carcinoma), CT26 (murine colon carcinoma), B16F1 (murine melanoma), LLC1 (murine lung carcinoma), MDA-MB-231 (human breast carcinoma, ATCC)	Balb/c, C57BL/6, NOD/SCID-IL2Rγnull (NSG) (all mice models)	Heskamp S, Wierstra PJ, Molkenboer-Kuenen JDM, et al. Pd-L1 microSPECT/CT imaging for longitudinal monitoring of PD-L1 expression in syngeneic and humanized mouse models for cancer. Cancer Immunol Res 2019;7:150–61.	2019
SPECT	111In-anti-hPD-L1	PD-L1	111In	AB	murine anti-human	preclinical	MDA-MB-231 (human breast carcinoma)	Non-humanized and humanized NSG mice	Heskamp S, Wierstra PJ, Molkenboer-Kuenen JDM, et al. Pd-L1 microSPECT/CT imaging for longitudinal monitoring of PD-L1 expression in syngeneic and humanized mouse models for cancer. Cancer Immunol Res 2019;7:150–61.	2019
SPECT will be counted once	111In-anti-mPD-L1 will be counted once	PD-L1 will be counted once	111In will be counted once	AB will be counted once	rat anti-murine	preclinical will be counted once	Murine cell lines	Balb/c and C57BL/6	Heskamp S, Wierstra PJ, Molkenboer-Kuenen JDM, et al. Pd-L1 microSPECT/CT imaging for longitudinal monitoring of PD-L1 expression in syngeneic and humanized mouse models for cancer. Cancer Immunol Res 2019;7:150–61.	2019
PET	64Cu-DOTAGA-WL12	PD-L1	64Cu	cyclic peptide (14 AS)	engineered anti-human PDL1	preclinical	high PD-L1-expressing CHO cell line	NSG mice	Chatterjee S, Lesniak WG, Miller MS, Lisok A, Sikorska E, Wharram B, Kumar D, Gabrielson M, Pomper MG, Gabelli SB, Nimmagadda S., Rapid PD-L1 detection in tumors with PET using a highly specific peptide. Biochem Biophys Res Commun 2017;483:258–63; Erratum in: Corrigendum to "Rapid PD-L1 detection in tumors with PET using a highly specific peptide" [Biochemical and Biophysical Research Communicati…	2017
PET	18F-AlF-NOTA-ZZ (18F-NOTA-ZPDL1_1)	PD-L1	18F	affibody	engineered anti-human affibody	preclinical	LOX-IMVI (human melanoma) and SUDHL6 (human B-cell lymphoma)	SCID beige mice	Gonzalez Trotter DE, Meng X, McQuade P, et al. In vivo imaging of the programmed death ligand 1 by 18F positron emission tomography. J Nucl Med 2017;25:1852–7.	2017
SPECTx2	99mTc-C3 and 99mTc-E2 x 2	PD-L1x2	99mTc x2	nanobody x2	engineered anti-mouse nanobodies	preclinical x2	TC-1 (mouse lung epithelial), WT TC-1 PD-L1+ vs CRISPR/Cas9- modified TC-1 PD-L1 KO	C57BL/6 mice (WT) vs. CD8 depleted PD-L1 KO mice	Broos K, Keyaerts M, Lecocq Q, et al. Non-Invasive assessment of murine PD-L1 levels in syngeneic tumor models by nuclear imaging with nanobody tracers. Oncotarget 2017;8:41932–46.	2017
PET	64Cu-DOTA-HAC	PD-L1	64Cu	protein part (PD-1 ectodomain)	engineered anti-human	preclinical	CT26 (mouse colon cancer) hPD-L1 (+) or hPD-L1(-)	NSG mice Immune deficient	Maute RL, Gordon SR, Mayer AT, et al. Engineering high-affinity PD-1 variants for optimized immunotherapy and immuno-PET imaging. Proc Natl Acad Sci U S A 2015;112:E6506–14.	2015
PET will be counted once	18F-BMS-986192 preclinical progressed to clinic! will be counted once	PD-L1 will be counted once	18F will be counted once	adnectin preclinical progressed to clinic! will be counted once	engineered anti-human	preclinical progressed to clinic! will be counted once	Human L2987 (PD-L1+) and HT- 29 (PD-L1-)	Immune deficient mice, Cynomolgus monkeys	Donnelly DJ, Smith RA, Morin P, et al. Synthesis and Biologic Evaluation of a Novel 18F-Labeled Adnectin as a PET Radioligand for Imaging PD-L1 Expression. J Nucl Med 2018;59:529–35.	2018
PET	64Cu-DOTA-HAC-PD-1	PD-L1	64Cu	protein part (PD-1 ectodomain)	engineered anti-human	preclinical	CT26 (mouse colon cancer) hPD-L1(+) or hPD-L1(-)	NSG mice	Mayer AT, Natarajan A, Gordon SR, et al. Practical immuno-PET radiotracer design considerations for human immune checkpoint imaging. J Nucl Med 2017;58:538–46.	2017
PET	64Cu-NOTA-HAC-PD-1	PD-L1	64Cu	protein part (PD-1 ectodomain)	engineered anti-human	preclinical			Mayer AT, Natarajan A, Gordon SR, et al. Practical immuno-PET radiotracer design considerations for human immune checkpoint imaging. J Nucl Med 2017;58:538–46.	2017
PET	64Cu-NOTA-HACA-PD-1	PD-L1	64Cu	protein part (PD-1 ectodomain)	engineered anti-human	preclinical			Mayer AT, Natarajan A, Gordon SR, et al. Practical immuno-PET radiotracer design considerations for human immune checkpoint imaging. J Nucl Med 2017;58:538–46.	2017
PET	68Ga-NOTA-HAC-PD-1	PD-L1	68Ga	protein part (PD-1 ectodomain)	engineered anti-human	preclinical	CT26 (mouse colon cancer)	NSG mice	Mayer AT, Natarajan A, Gordon SR, et al. Practical immuno-PET radiotracer design considerations for human immune checkpoint imaging. J Nucl Med 2017;58:538–46.	2017
PET	68Ga-NOTA-HACA-PD-1	PD-L1	68Ga	protein part (PD-1 ectodomain)	engineered anti-human	preclinical			Mayer AT, Natarajan A, Gordon SR, et al. Practical immuno-PET radiotracer design considerations for human immune checkpoint imaging. J Nucl Med 2017;58:538–46.	2017
PET	68Ga-DOTA-HACA-PD-1	PD-L1	68Ga	protein part (PD-1 ectodomain)	engineered anti-human	preclinical			Mayer AT, Natarajan A, Gordon SR, et al. Practical immuno-PET radiotracer design considerations for human immune checkpoint imaging. J Nucl Med 2017;58:538–46.	2017
PET	64Cu-DOTA-FN3hPD-L1	PD-L1	64Cu	12-kDa humanfibronectin type-3 domain (FN3) scaffold	engineered anti-human	preclinical	CT26/hPD-L1 ( CT26 mouse colon carcinoma cells stably expres-sing hPD-L1), MDA-MB-231 (human breast cancer)	NSG mice	Natarajan A, Patel CB, Ramakrishnan S, et al. A novel engineered small protein for positron emission tomography imaging of human programmed death ligand-1: validation in mouse models and human cancer tissues. Clin Cancer Res 2019;25:1774–85.	2019
PET	68Ga-DOTAGA-WL12	PD-L1	68Ga	cyclic peptide (14 AS)	engineered anti-human	preclinical	hPD-L1, MDA-MB-231 (triple negative breast cancer (TNBC)) and SUM149 (invasive breast cancer cell line)	NSG mice	De Silva RA, Kumar D, Lisok A, et al. Peptide-Based 68Ga-PET Radiotracer for Imaging PD-L1 Expression in Cancer. Mol Pharm 2018;15:3946–52.	2018
PET will be counted once	64Cu-DOTAGA-WL12 will be counted once	PD-L1 will be counted once	64Cu will be counted once	cyclic peptide (14 AS) will be counted once, see publication from 2017 from same gorup	engineered anti-human	preclinical will be counted once	Human cell lines: H226 (non–small cell lung cancer (NSCLC) cell), HCC827 (non–small cell lung cancer (NSCLC)), CHO-hPD-L1+, CHO-hPDL1-, MDAMB231 (triple-negative breast cancer (TNBC))	NSG mice	Kumar D, Lisok A, Dahmane E, et al. Peptide-Based PET quantifies target engagement of PD-L1 therapeutics. J Clin Invest 2019;129:616–30.	2019
PET	64Cu-PD-1 antibody, alternative 64Cu-DOTA-anti-PD-1	PD-1	64Cu	AB		preclinical	B16F10 (mouse melanoma)	Treg+transgenic mice (Foxp3+.LuciDTR) Immune competent	Natarajan A, Mayer AT, Xu L, et al. Novel radiotracer for immunoPET imaging of PD-1 checkpoint expression on tumor infiltrating lymphocytes. Bioconjug Chem 2015;26:2062–9.	2015
PET	89Zr-Df-pembrolizumab (89Zr-pembrolizumab)	PD-1	89Zr	AB		preclinical	A375 (human melanoma)	NSG and humanized NSG mice (hNSG)	Natarajan A, Mayer AT, Reeves RE, et al. Development of novel immunoPET tracers to image human PD-1 checkpoint expression on tumor-infiltrating lymphocytes in a humanized mouse model. Mol Imaging Biol 2017;19:903–14.	2017
PET will be counted once	64Cu-DOTA-pembrolizumab, preclinical progressed to clinic! will be counted once	PD-1 will be counted once	64Cu will be counted once	AB will be counted once	humanized anti-human	preclinical progressed to clinic! will be counted once	A375 (human melanoma)	NSG and humanized NSG mice (hNSG)	Natarajan A, Mayer AT, Reeves RE, et al. Development of novel immunoPET tracers to image human PD-1 checkpoint expression on tumor-infiltrating lymphocytes in a humanized mouse model. Mol Imaging Biol 2017;19:903–14.	2017
PET will be counted once	89Zr-Df-pembrolizumab will be counted once, other preparation than B30, Ref. Natarajan A, Mayer AT, Reeves RE, et al. Development of novel immunoPET tracers to image human PD-1 checkpoint expression on tumor-infiltrating lymphocytes in a humanized mouse model. Mol Imaging Biol 2017;19:903–14.	PD-1 will be counted once	89Zr will be counted once	AB will be counted once	humanized anti-human, IgG4	preclinical will be counted once	No tumor model, only distribution in mice and rats, one model PBMC engrafted	ICR (CD-1) mice, Hsd Sprague-Dawley rats, NSG mice engrafted with human peripheral blood lymphocytes (human PBMCs) (hu-PBL-SCID)	England CG, Ehlerding EB, Hernandez R, et al. Preclinical pharmacokinetics and biodistribution studies of 89Zr-labeled pembrolizumab. J Nucl Med 2017;58:162–8.	2017
PET	89Zr-Df-nivolumab	PD-1	89Zr	AB	Humanized anti-human, IgG4	preclinical	A549 (human lung cancer)	NSG mice and humanized NSG mice engrafted with human PBMCs (hu-PBL-SCID)	England CG, Jiang D, Ehlerding EB, et al. Zr-labeled nivolumab for imaging of T-cell infiltration in a humanized murine model of lung cancer. Eur J Nucl Med Mol Imaging 2018;45:110–20.	2018
PET	89Zr-DFO-nivolumab	PD-1	89Zr	AB	humanized anti-human	preclinical	no tumor just cynomolgus	Healthy non-human primates (cynomolgus)	Cole EL, Kim J, Donnelly DJ, et al. Radiosynthesis and preclinical PET evaluation of 89Zr-nivolumab (BMS-936558) in healthy non-human primates. Bioorg Med Chem 2017;25:5407–14.	2017
PET will be counted once	64Cu-DOTA-pembrolizumab will be counted once	PD-1 will be counted once	64Cu will be counted once	AB will be counted once	humanized anti-human	preclinical will be counted once	293T (human embryonic kidney cell line) expressing hPD-L1, A375 (human melanoma)	Humanized NSG mice	Natarajan A, Patel CB, Habte F, et al. Dosimetry Prediction for Clinical Translation of 64Cu-Pembrolizumab ImmunoPET Targeting Human PD-1 Expression. Sci Rep 2018;8:633.	2018
PET	64Cu-NOTA-PD-L1	PD-L1	64Cu	AB	clone 10F.9G2 from rat	preclinical	B16F10 (mouse melanoma)	C57BL/6N mice PD-1-deficient mice PD-L1-deficient mice Immune competent	Hettich M, Braun F, Bartholomä MD, et al. High-Resolution PET imaging with therapeutic antibody-based PD-1/PD-L1 checkpoint tracers. Theranostics 2016;6:1629–40.	2016
PET	64Cu-NOTA-PD-1	PD-1	64Cu	AB	clone RMP1-14, from rat	preclinical	B16F10 (mouse melanoma)	C57BL/6N mice PD-1-deficient mice PD-L1-deficient mice Immune competent	Hettich M, Braun F, Bartholomä MD, et al. High-Resolution PET imaging with therapeutic antibody-based PD-1/PD-L1 checkpoint tracers. Theranostics 2016;6:1629–40.	2016
SPECT, PET, optical	111In-atezolizumab, NIR-atezolizumab, 64Cu-DOTAGA-atezolizumab	PD-L1x2	In, Cu	ABx2		preclinical x2	In-construct: orthotopic triple negative breast cancer (TNBC) (MDAMB231 PD-L1 high and SUM149 PD-L1 low) and NSCLC (H2444 PD-L1 high and H1155 PD-L1 low) xenografts. Cu-construct: orthotopic MDAMB231 and SUM149 TNBC tumor models with high and low PD-L1 expression)	NSG mice	Chatterjee S, Lesniak WG, Nimmagadda S. Noninvasive imaging of immune checkpoint ligand PD-L1 in tumors and metastases for guiding immunotherapy. Mol Imaging. 2017;16:1536012117718459.	2017
PET	18F-B3	PD-L1	18F	VHH	camelid VHH, anti-murine	preclinical	none	C57BL/6 mice, BALB/c	Ingram JR, Dougan M, Rashidian M, et al. PD-L1 is an activation-independent marker of brown adipocytes. Nat Commun. 2017;8:647.	2017
PET	64Cu-B3	PD-L1	64Cu	VHH	camelid VHH, anti-murine	preclinical	none	C57BL/6 mice, BALB/c	Ingram JR, Dougan M, Rashidian M, et al. PD-L1 is an activation-independent marker of brown adipocytes. Nat Commun. 2017;8:647.	2017
PET/NIR	PD-1-liposome-DOX-64Cu/IRDye800CW	PD-1	64Cu	AB	rat IgG2a, anti-murine	preclinical	4T1-fLuc cells (mammary carcinoma)	Balb/c mice	Du Y, Liang X, Li Y, et al. Nuclear and fluorescent labeled PD-1-liposome- DOX-64Cu/IRDye800CW allows improved breast tumor targeted imaging and therapy. Mol Pharm. 2017;14:3978–3986.	2017
PET	89Zr-Df-aTCRmu-F(ab′)2	TCR	89Zr	Fab′2	human	preclinical	ML2-B7 tumor cells	NSG mice	Yusufi N, Mall S, Bianchi HO, et al. In-depth characterization of a TCR-specific tracer for sensitive detection of tumor-directed transgenic T cells by immuno- PET. Theranostics. 2017;7:2402–2416., 40, Mall S, Yusufi N, Wagner R, et al. Immuno-PET imaging of engineered human T cells in tumors. Cancer Res. 2016;76:4113–4123.	2016+2017
PET	64Cu-DOTA-KJ1-26	TCR	64Cu	AB	murine	preclinical	cOVA-TCRtg-TH1 cells	BALB/c mice	Griessinger CM, Maurer A, Kesenheimer C, et al. the T-cell receptor and subsequent internalization enables in vivo tracking of lymphocytes by PET. Proc Natl Acad Sci USA. 2015;112:1161–1166.	2015
PET	18F-VHH7 (anti-mouse class II MHC, used to detect tumor-associated class II MHC+ cells, detects secondary lymphoid organs), 18F-VHHDC13 (anti-mouse CD11b detects inflammation)	MHCII	18F	VHH	murine	preclinical	mouse B16 melanoma cells, human Mel-Juso melanoma cells	WT mouseinoculated with mouse B16 melanoma cells, NOD-SCID mouse inoculated with human Mel-Juso melanoma cells, C57BL/6 WT mice (class II MHC-sufficient)	Rashidian M, Keliher EJ, Bilate AM, et al. Noninvasive imaging of immune responses. Proc Natl Acad Sci USA. 2015;112:6146–6151.	2015
PET	64Cu-VHH4	MHCII	64Cu	VHH	human	preclinical	activated human T cells in a xenograft model of GvHD	Hu-BLT mice	Van Elssen CHMJ, Rashidian M, Vrbanac V, Wucherpfennig KW, Habre ZE, Sticht J, Freund C, Jacobsen JT, Cragnolini J, Ingram J, Plaisier L, Spierings E, Tager AM, Ploegh HL. Noninvasive Imaging of Human Immune Responses in a Human Xenograft Model of Graft-Versus-Host Disease. J Nucl Med. 2017 Jun;58(6):1003-1008. doi: 10.2967/jnumed.116.186007	2017
PET will be counted once	68Ga-NOTA-GZP, 68Ga-NOTA-hGZP, preclinical progressed to clinic! will be counted once	granzyme B will be counted once	68Ga will be counted once	peptide will be counted once	murine	preclinical progressed to clinic! will be counted once	CT26 murine colon carcinoma cells, MC38 cells derived from C57BL6 murine colon adenocarcinoma cells	Balb/C mice	Larimer BM, Wehrenberg-Klee E, Dubois F, et al. Granzyme B PET imaging as a predictive biomarker of immunotherapy response. Cancer Res. 2017;77:2318–2327. Follow Up in: LaSalle T, Austin EE, Rigney G, Wehrenberg-Klee E, Nesti S, Larimer B, Mahmood U. Granzyme B PET imaging of immune-mediated tumor killing as a tool for understanding immunotherapy response. J Immunother Cancer. 2020 May;8(1):e0002…	2017+2020
PET	64Cu-DOTA-anti-CTLA-4	CTLA-4	64Cu	AB	murine	preclinical	CT26 (colon) tumor tissues	tumor-bearing BALB/c mice and BALB/c nude mice	Higashikawa K, Yagi K, Watanabe K, Kamino S, Ueda M, Hiromura M, et al. (2014) 64Cu-DOTA-Anti-CTLA-4 mAb Enabled PET Visualization of CTLA-4 on the T-Cell Infiltrating Tumor Tissues. PLoS ONE 9(11): e109866.	2014
PET	64Cu-DOTA-ipilimumab	CTLA-4	64Cu	AB	muman	preclinical	three non-small cell lung cancer (NSCLC) cell lines (A549, H460, and H358)	female athymic nude mice (Crl: NU(NCr)-Foxn1nu; Envigo)	Ehlerding EB, England CG, Majewski RL, et al. ImmunoPET imaging of CTLA-4 expression in mouse models of non-small cell lung cancer. Mol Pharm. 2017;14:1782–1789.	2017
PET	89Zr-VHH-X18	CD8	89Zr	VHH	murine	preclinical	B16 melanoma cells, breast cancer cell lines: MMTV-PyMT PB2 and PB3 cells	C57BL/6 mice, RAG-KO mice	Rashidian M, Ingram JR, Dougan M, et al. Predicting the response to CTLA-4 blockade by longitudinal noninvasive monitoring of CD8 T cells. J Exp Med. 2017;214:2243–2255.	2017
PET	89Zr-malDFO-169cDb	CD8	89Zr	Cys-diabody	murine	preclinical	OT-1 splenocytes harvested from OT-1 mice, C57BL/6 mice incoluated with EL4-Ova (lymphoma) or EL4 cells, Balb/c mice inoculated with CT26 cells (colorectal carcinoima)	C57BL/6, Balb/c, AKR, OT-I mice	Tavare ́ R, Escuin-Ordinas H, Mok S, McCracken, MN, Zettlitz KA, Salazar FB, Witte ON, Ribas A, WU AM, An effective immuno-PET imaging method to monitor CD8-dependent responses to immunotherapy. Cancer Res. 2016;76:73–82.	2016
PET	64Cu-NOTA-2.43Mb	CD8	64Cu	minibody	murine	preclinical	none	Lyt2.2+, B/6, C3H, and NOD SCID gamma mice	Tavare ́ R, McCracken MN, Zettlitz KA, et al. Engineered antibody fragments for immuno-PET imaging of endogenous CD81 T cells in vivo. Proc Natl Acad Sci USA. 2014;111:1108–1113.	2014
PET	89Zr-malDFO-GK1.5cDb	CD4	89Zr	Cys-diabody	murine	preclinical	2015 publication: model of hematopoietic stem cell transplantation; 2017 publication: none	2015 publication: C57BL/6, C57BL/6 SJL, AKR mice; 2017 publication: C57BL/6, OT-II (B6. Cg-Tg(TcraTcrb)425Cbn/J) mice	Tavare ́ R, McCracken MN, Zettlitz KA, et al. Immuno-PET of murine T cell reconstitution postadoptive stem cell transplantation using anti-CD4 and anti-CD8 cys-diabodies. J Nucl Med. 2015;56:1258–1264; Freise AC, Zettlitz KA, Salazar FB, et al. ImmunoPET imaging of murine CD41 T cells using anti-CD4 cys-diabody: effects of protein dose on T cell function and imaging. Mol Imaging Biol. 2017;19:599…	2015+2017
PET	89Zr-DFO-CD3	CD3	89Zr	AB	murine	preclinical	CT26 cells (colon carcinoma)	BALB/c mice	Larimer BM, Wehrenberg-Klee E, Caraballo A, Mahmood U. Quantitative CD3 PET imaging predicts tumor growth response to anti-CTLA-4 therapy. J Nucl Med. 2016;57:1607–1611.	2016
PET will be counted once	18F-FB-IL2 preclinical progressed to clinic! will be counted once	CD25, IL2 receptor will be counted once	18F will be counted once	Wt IL2 will be counted once	murine	preclinical progressed to clinic! will be counted once	TC-1 (mouse lung epithelial)	C57BL/6 mice	Hartimath SV, Draghiciu O, van de Wall S, et al. Noninvasive monitoring of cancer therapy induced activated T cells using [18F]FB-IL-2 PET imaging. Oncoimmunology. 2016;6:e1248014.	2016
SPECT will be counted once	99mTc-HYNIC-IL-2 will be counted once	CD25, IL2 receptor will be counted once	99mTc will be counted once	Wt IL2 will be counted once	human	clinical paper will be counted once	carotid plaques	HUMAN	Glaudemans AWJM, Bonanno E, Galli F, et al. In vivo and in vitro evidence that 99mTc-HYNIC-interleukin-2 is able to detect T lymphocytes in vulnerable atherosclerotic plaques of the carotid artery. Eur J Nucl Med Mol Imaging. 2014;41:1710–1719.	2014
PET will be counted once	18F-AraG (AraG = 9-(β-D-Arabinofuranosyl)guanin) will be counted once	dGK will be counted once	18F will be counted once	small molecule will be counted once	-	clinical (+ preclinical), will be counted once	humans + CCRF-CEM, Ara-C8D (dCK- or CCRF-CEM-dCK-), Ara-C8D dCK+ (dCK+) and Ara-C8D dGK+ (dGK+), HeLa, MDA-MB-231, PyMT cells, MeWo (ATCC, Manassas, VA) cells, CHO-K1 cells (ATCC, Manassas, VA)	HUMAN + Cells	Ronald JA, Kim BS, Gowrishankar G, et al. A PET imaging strategy to visualize activated T cells in acute graft-versus-host disease elicited by allogenic hematopoietic cell transplant. Cancer Res. 2017;77:2893–2902.	2017
PET will be counted once	18F-AraG (AraG = 9-(β-D-Arabinofuranosyl)guanin) will be counted once	dGK will be counted once	18F will be counted once	small molecule will be counted once	-	preclinical progressed to clinic! will be counted once	cell uptake experiments showed that both a CCRF-CEM leukemia cell line and activated primary thymocytes take up the[18F]F-AraG. Follow-up in 2019: PBMC, MC38 (murine colon adenocarcinoma cells)	No animal. In follow-up 2019: B6 mice, C57Bl6 mice	Namavari M, Chang YF, Kusler B, et al. Synthesis of 29-deoxy-29-[18F]fluoro- 9-D-arabinofuranosylguanine: a novel agent for imaging T-cell activation with PET. Mol Imaging Biol. 2011;13:812–818. Follow-up: Levi J, Lam T, Goth SR, Yaghoubi S, Bates J, Ren G, Jivan S, Huynh TL, Blecha JE, Khattri R, Schmidt KF, Jennings D, VanBrocklin H. Imaging of Activated T Cells as an Early Predictor of Immune …	2011
PET	89Zr-anti-CD47-mAb	CD47	89Zr	AB	murine/human	preclinical	athymic mice were implanted subcutaneously (flank) with 5 × 106 CD47+ or 10 × 106 CD47− OV10 cells suspended in 100 μL of saline. C57Bl-6 mice (15–18 g) were implanted subcutaneously (flank) with 2 × 106 B16F10 (CD47+) murine melanoma cells suspended	Athymic nu/nu and C57Bl-6 5-week-old female mice	Zheleznyak A, Ikotun OF, Dimitry J, Frazier WA, Lapi SE. Imaging of CD47 expression in xenograft and allograft tumor models. Mol Imaging. 2013;12:1–10.	2013
PET	64Cu-AMD3100	CXCR4	64Cu	AB	human	preclinical	NOD/SCID mice were implanted subcutaneously with U87 cells (human glioblastoma) and U87-stb-CXCR4 brain tumor cells, for breast tumor imaging, CXCR4low MDA-MB-231 (breast carcinoma epithelial cell line) and CXCR4high DU4475 (breast carcinoma epithelial cell line) cells were inoculated	NOD/SCID mice	Nimmagadda S, Pullambhatla M, Stone K, et al. Molecular imaging of CXCR4 receptor expression in human cancer xenografts with [64Cu]AMD3100 positron emission tomography. Cancer Res. 2010;70:3935–3944.	2010
PET	64Cu-DOTA-AbOX40	OX40	64Cu	AB	murine	preclinical	A20 (cell lymphoma), CT26 (colon carcinoma), 4T1 (breast carcinoma cell line) and B16-F10 (melanoma) tumor cells. In follup-up publication: A20 (B cell lymphoma), GL26 (glioma), NDL (mammary carcinoma), 4T1 (mammary carcinoma), CT26 (colorectal carcinoma)	mice: BALB/c, C57BL/6, FVB/N-Tg(MMTV-PyVT)634Mul/J male FVB/NJ females, C57BL/6- Tg(Foxp3-DTR/EGFP)23.2Spar also known as DEREG mice. In follow-up publication 2018: BALB/c mice. In follow-up publication 2020: BALB/c mice, C57BL/6 BM	Sagiv-Barfi I, Czerwinski DK, Levy S, et al. Eradication of spontaneous malignancy by local immunotherapy. Sci Transl Med. 2018;10:eaan4488. Follow up in: Alam IS, Mayer AT, Sagiv-Barfi I, Wang K, Vermesh O, Czerwinski DK, Johnson EM, James ML, Levy R, Gambhir SS. Imaging activated T cells predicts response to cancer vaccines. J Clin Invest. 2018 Jun 1;128(6):2569-2580. doi: 10.1172/JCI98509. Epu…	2018+2020
PET	89Zr-pembrolizumab (unclear if it's the same like 89Zr-Df-pembrolizumab)	PD-1	89Zr	AB		phase II	non-small cell lung cancer	HUMAN		2017	NCT03065764
PET	89Zr-Avelumab	PD-L1	89Zr	AB		phase I	non-small cell lung cancer	HUMAN		2018	NCT03514719, PD-L1 Imaging in Non-small Cell Lung Cancer (PINNACLE)
PET	89Zr-Durvalumab	PD-L1	89Zr	AB		phase II	non-small cell lung cancer	HUMAN		2019	NCT03853187
SPECT	99mTc-labeled anti-PD-L1-sdAb	PD-L1	99mTc	AB		phase I	non-small cell lung cancer	HUMAN		2016	NCT02978196, 99mTc Labeled Anti-PD-L1 sdAb SPECT/ CT in Assessment of PD-L1 Expression in NSCLC
PET	18F-PD-L1	unknown	18F	unknown		clinical study without phase	non-small cell lung cancer (stage IV)	HUMAN		2018	NCT03564197, 18F-PD-L1 PET/CT in Nivolumab Treated Patients With NSCLC
PET	ZED8, 89Zr-Df-N-Suc-antiCD8	CD8	89Zr	AB		phase I/II	solid tumors	HUMAN		2019	NCT04029181, ImmunoPET With an Anti-CD8 Imaging Agent, ImmunoPET Imaging With ZED88082A in Patients Before and During Treatment With 1) MPDL3280A or 2) PD-1 Antibody Plus or Minus Ipilimumab,An imaging agent radiolabelled with 89Zr developed for in human PET imaging of CD8
PET will be counted once	89Zr-Df-IAB22M2C, 89Zr-Df-crefmirlimab, another clinical study available, will be counted once	CD8 will be counted once	89Zr will be counted once	minibody will be counted once		phase II will be counted once	solid tumors, metastatic	HUMAN	Griessinger CM, Olafsen T, Mascioni A, Jiang ZK, Zamilpa C, Jia F, Torgov M, Romero JM, Marchioni F, Satpayev D, Lee C, Zhang G, Nayak TK, Pincha M, Amann M, Mohan PLB, Richard M, Nicolini VG, Sam J, Claus C, Ferrara C, Brünker P, Bacac M, Umana P, Rüttinger D, Wilson IA, Gudas J, Klein C, Tessier JJL. The PET-Tracer 89Zr-Df-IAB22M2C Enables Monitoring of Intratumoral CD8 T-cell Infiltrates in Tu…	2019	NCT03802123, 89Zr-Df-IAB22M2C (CD8 PET Tracer) for PET/CT in Patients With Metastatic Solid Tumors, Patients with Advanced or Metastatic Melanoma, Non-Small Cell Lung Cancer, Renal Cell Carcinoma, Squamous Cell Carcinoma of the Head and Neck Selected to Receive Standard-of-Care Immunotherapy as Single Agent or in Combination.
PET will be counted once	89Zr-N-sucDf-atezolizumab (89Zr-MPDL-3280A), clinical study with already mentioned AB	PD-L1 will be counted once	89Zr will be counted once	AB will be counted once		clinical study without phase will be counted once	solid tumors, locally advanced or metastatic	HUMAN		2015	NCT02453984, MPDL3280A-imaging-IST-UMCG, PD-L1 antibody MPDL3280A = 89 Zr-atezolizumab as stated in https://pubmed.ncbi.nlm.nih.gov/30478423/
PET	18F-FPy-WL12	PD-L1	18F	cyclic peptide (14 AS)		preclinical	xenografts with MDAMB231 (TNBC, invasive ductal carcinoma), H226 (lung squamous cell carcinoma comment: correct!), SUM 149 (inflammatory breast cancer cell line).	NSG mice	Lesniak WG, Mease RC, Chatterjee S, et al. Development of [18F]FPy-WL12 as a PD-L1 Specific PET Imaging Peptide. Mol Imaging. 2019;18:1536012119852189. doi:10.1177/1536012119852189	2019
PET will be counted once	89Zr-Df-KN035 (KN035 Alphamab Co. Ltd.)) preclinical progressed to clinic! will be counted once	PD-L1 will be counted once	89Zr will be counted once	AB will be counted once	human	preclinical progressed to clinic! will be counted once	LN229 xenografts (human glioma)	nude mice	Dan Li, Siyuan Cheng, Sijuan Zou, Dongling Zhu, Tinghui Zhu, Pilin Wang, and Xiaohua Zhu*, Mol. Pharmaceutics 2018, 15, 4, 1674–1681	2018
PET will be counted once	89Zr-Df-KN035 (KN035 Alphamab Co. Ltd.)) preclinical progressed to clinic! will be counted once	PD-L1 will be counted once	89Zr will be counted once	AB will be counted once		preclinical progressed to clinic! will be counted once	NSCLC xenografts	BALB/c nude mice	Li D, Zou S, Cheng S, Song S, Wang P, Zhu X. Monitoring the response of PD-L1 expression to epidermal growth factor receptor tyrosine kinase inhibitors in nonsmall-cell lung cancer xenografts by immuno-PET imaging. Mol Pharm. 2019;16:3469–3476. doi:10.1021/acs.molpharmaceut.9b00307	2019
PET	18F-BMS-986192	PD-L1	18F	adnectin	human	clinical paper	NSCL patients	HUMAN	Niemeijer AN, Leung D, Huisman MC, et al. Whole body PD-1 and PD-L1 positron emission tomography in patients with non-small-cell lung cancer. Nat Commun. 2018;9:4664.	2018	NCT03564197 (study coordinators were contacted for verification)
PET	89Zr-N-sucDf-atezolizumab	PD-L1	89Zr	AB	human	clinical paper	bladder cancer, NSCLC, triple-negative breast cancer TNCB	HUMAN	Bensch F, van der Veen EL, Lub-de HM, et al. (89) Zr-atezolizumab imaging as a non-invasive approach to assess clinical response to PD-L1 blockade in cancer. Nat Med. 2018;24:1852–1858. doi:10.1038/s41591-018-0255-8	2018
PET	89Zr-NC=SN-Bn-Df-atezolizumab	PD-L1	89Zr	AB	humanized	preclinical	nude mice inoculated with H460 cells (NSLC)	nude mice	Ehlerding EB, Lee HJ, Barnhart TE, et al. Noninvasive imaging and quantification of radiotherapy-induced PD-L1 Upregulation with (89) Zr-Df-Atezolizumab. Bioconjug Chem. 2019;30:1434–1441. doi:10.1021/acs.bioconjchem.9b00178	2019
PET	89Zr-DFO-6E11	PD-L1	89Zr	AB	humanized PD-L1 antibody cross-reactive to mouse PD-L1, similar to atezolizumab (clone 6E11, Genentech)	preclinical	three NSCLC xenografts (H1703, H1993, andHC827) and two syngeneic models (CT26 (Murine colon carcinoma) and B16F10 (B16-F10: a murine melanoma model)) with different PD-L1 expression levels	mice	Christensen C, Kristensen LK, Alfsen MZ, Nielsen CH, Kjaer A. Quantitative PET imaging of PD-L1 expression in xenograft and syngeneic tumour models using a site-specifically labelled PD-L1 antibody. Eur J Nucl Med Mol Imaging. 2020;47:1302–1313. doi:10.1007/s00259-019-04646-4	2020
SPECT	99mTc-HYNIC-PEG11-Tz	PD-L1	99mTc	AB (pretargeting), atezolizumab-TCO	human	preclinical	H1975 (non-small cell lung cancercells) xenografts	nude mice	Qiu L, Tan H, Lin Q, et al. A pretargeted imaging strategy for immune checkpoint ligand PD-L1 expression in tumor based on bioorthogonal diels-alder click chemistry. Mol Imaging Biol. 2019.	2019
PET	64Cu-NOTA-ipilimumab	CLTLA-4	64Cu	AB	human	preclinical	human peripheral blood mononuclear cells	non-irradiated NOD,B6.SCID Il2rγ-/-KitW41/W41 (NBSGW) mice	EhlerdingEB,LeeHJ,JiangD,etal.Antibodyandfragment-based PET imaging of CTLA-4+T-cells in humanized mouse models. Am J Cancer Res. 2019;9(1):53–63.	2019
PET	64Cu-NOTA-ipilimumab-F(ab')2	CLTLA-4	64Cu	AB-F(ab')2 , Fc portion was removed from ipilimumab	human	preclinical	human peripheral blood mononuclear cells	non-irradiated NOD,B6.SCID Il2rγ-/-KitW41/W41 (NBSGW) mice	EhlerdingEB,LeeHJ,JiangD,etal.Antibodyandfragment-based PET imaging of CTLA-4+T-cells in humanized mouse models. Am J Cancer Res. 2019;9(1):53–63.	2019
PET	[18F]LN	PD-L1	18F	small molecule		preclinical	A375-hPD-L1 and A375 (Human malignant melanoma) bearing mice	BALB/c nude mouse model and BALB/c normal mice	Miao Y, Lv G, Qiu L, Xie M, Lin J, One-step radiosynthesis and initial evaluation of a small molecule PET tracer for PD-L1 imaging, Bioorganic & Medicinal Chemistry Letters, 23 Sep 2020, 30(24):127572 DOI: 10.1016/j.bmcl.2020.127572	2020
PET	89Zr-N-sucDf-atezolizumab (89Zr-MPDL-3280A)	PD-1	89Zr	AB		phase II	Locally Advanced or Metastatic Solid Tumors	HUMAN		2015	NCT02478099, 89Zr-MPDL3280A-PET, 89Zr-CD8 imaging and 18F-FB-IL2-PET
PET	89Zr-Df-IAB22M2C, 89Zr-Df-crefmirlimab	CD8	89Zr	minibody		phase II	Metastatic Solid Tumors	HUMAN		2019	NCT03802123
PET	64Cu-NOTA-IAB22M2C or '[64Cu]Cu-NOTA-anti-CD8'	CD8	64Cu	minibody	human	preclinical	human peripheral blood mononuclear cells, GBM (glioblasoma)	NOG mice	Nagle VL, Henry KE, Hertz CAJ, Graham MS, Campos C, Parada LF, Pandit-Taskar N, Schietinger A, Mellinghoff IK, Lewis JS, Imaging Tumor-Infiltrating Lymphocytes in Brain Tumors with [64Cu]Cu-NOTA-anti-CD8 PET, Clin Cancer Res. 2021 Apr 1;27(7):1958-1966	2021
PET	89Zr-DFO-REGN3504	PD-L1	89Zr	AB	human	preclinical	xenografts: NCI-H441, MDA-MB-231, HCC827, MC-38/hPD-L1, and PD-1/PD-L1 humanized mice	C.B.-17 SCID mice	Kelly MP, Makonnen S, Hickey C, Arnold TC, Giurleo JT, Tavaré R, Danton M, Granados C, Chatterjee I, Dudgeon D, Retter MW, Ma D, Olson WC, Thurston G, Kirshner JR, Preclinical PET imaging with the novel human antibody 89Zr-DFO-REGN3504 sensitively detects PD-L1 expression in tumors and normal tissues, Immunother Cancer 2021;9:e002025.	2021
PET	89Zr-Df-Bintrafusp alfa	PD-L1 + TGF-β	89Zr	IgG1 antibody fused to TGF-β receptor II (TGF-βRII)	human	preclinical	PD-L1/TGF-β-positive murine breast cancer model (EMT-6)	EMT-6 tumour-bearing BALB/c mice	Burvenich IJG, Goh YW, Guo N, Gan HK, Rigopoulos A, Cao D, Liu Z, Ackermann U, Wichmann CW, McDonald AF, Huynh N, O'Keefe GJ, Gong SJ, Scott FE, Li L, Geng W, Zutshi A, Lan Y, Scott AM. Radiolabelling and preclinical characterization of 89Zr-Df-radiolabelled bispecific anti-PD-L1/TGF-βRII fusion protein bintrafusp alfa. Eur J Nucl Med Mol Imaging. 2021 Feb 19. doi: 10.1007/s00259-021-05251-0. Epu…	2021
PET	68Ga-DOTA-BMS-986192	PD-L1	68Ga	adnectin	human	preclinical	human PD-L1-expressing B-cell lymphoma cell line (U-698-M cells)		Robu S, Richter A, Gosmann D, Seidl C, Leung D, Hayes W, Cohen D, Morin P, Donnelly DJ, Lipovšek D, Bonacorsi SJ, Smith A, Steiger K, Aulehner C, Krackhardt AM, Weber WA. Synthesis and Preclinical Evaluation of 68Ga-labeled Adnectin, 68Ga-BMS-986192 as a PET Agent for Imaging PD-L1 Expression. J Nucl Med. 2021 Jan 30:jnumed.120.258384. doi: 10.2967/jnumed.120.258384. Epub ahead of print. PMID: 33…	2021
SPECT	99mTc-NM-01, Tc-labeled anti–PD-L1-sdAb	PD-L1	99mTc	single-domain antibody fragment (sdAb)	camelid	clinical paper	Non–Small Cell Lung Cancer, melanoma		Xing Y, Chand G, Liuv C, Cook GJR, O’Doherty J, Zhao L, Wong NCL, Meszaros LK, Ting HH, Zhao J, Early Phase I Study of a 99mTc-Labeled Anti–Programmed Death Ligand-1 (PD-L1) Single-Domain Antibody in SPECT/CT Assessment of PD-L1 Expression in Non–Small Cell Lung Cancer, Journal of Nuclear Medicine September 2019, 60 (9) 1213-1220	2019
PET	18F-H11	CLTLA-4	18F	VHH	alpaca	preclinical	B16F10 melanoma	C57BL/6 WT	Ingram JR, Blomberg OS, Rashidian M, Ali L, Garforth S, Fedorov E, Fedorov AA, Bonanno JB, Le Gall C, Crowley S, Espinosa C, Biary T, Keliher EJ, Weissleder R, Almo SC, Dougan SK, Ploegh HL, Dougan M. Anti-CTLA-4 therapy requires an Fc domain for efficacy. Proc Natl Acad Sci U S A. 2018 Apr 10;115(15):3912-3917. doi: 10.1073/pnas.1801524115.	2018
PET	89Zr-H11-PEG	CLTLA-4	89Zr	VHH	alpaca	preclinical	B16F10 melanoma		Ingram JR, Blomberg OS, Rashidian M, Ali L, Garforth S, Fedorov E, Fedorov AA, Bonanno JB, Le Gall C, Crowley S, Espinosa C, Biary T, Keliher EJ, Weissleder R, Almo SC, Dougan SK, Ploegh HL, Dougan M. Anti-CTLA-4 therapy requires an Fc domain for efficacy. Proc Natl Acad Sci U S A. 2018 Apr 10;115(15):3912-3917. doi: 10.1073/pnas.1801524115.	2018
PET	64Cu-DOTA-AbOX40	OX40	64Cu	AB	murine	preclinical	A20 cells (B-cell lymphoma)	BALB/c mice	Alam IS, Mayer AT, Sagiv-Barfi I, Wang K, Vermesh O, Czerwinski DK, Johnson EM, James ML, Levy R, Gambhir SS. Imaging activated T cells predicts response to cancer vaccines. J Clin Invest. 2018 Jun 1;128(6):2569-2580. doi: 10.1172/JCI98509.	2018
PET	89Zr-OKT11 (anti-CD2)-F(ab ́)2	CD2	89Zr	Fab′2		preclinical	ML2-B7 and ML2-B15 tumor cells	NSG mice	Mayer KE, Mall S, Yusufi N, Gosmann D, Steiger K, Russelli L, Bianchi HO, Audehm S, Wagner R, Bräunlein E, Stelzl A, Bassermann F, Weichert W, Weber W, Schwaiger M, D'Alessandria C, Krackhardt AM. T-cell functionality testing is highly relevant to developing novel immuno-tracers monitoring T cells in the context of immunotherapies and revealed CD7 as an attractive target. Theranostics. 2018 Nov 2…	2018
PET	89Zr-T3-3A1 (anti-CD7)-F(ab ́)2	CD7	89Zr	Fab′2		preclinical	ML2-B7 and ML2-B15 tumor cells	NSG mice	Mayer KE, Mall S, Yusufi N, Gosmann D, Steiger K, Russelli L, Bianchi HO, Audehm S, Wagner R, Bräunlein E, Stelzl A, Bassermann F, Weichert W, Weber W, Schwaiger M, D'Alessandria C, Krackhardt AM. T-cell functionality testing is highly relevant to developing novel immuno-tracers monitoring T cells in the context of immunotherapies and revealed CD7 as an attractive target. Theranostics. 2018 Nov 2…	2018
PET	89Zr-DFO-anti-CD3	CD3	89Zr	AB	murine	preclinical	BBN975 tumors	C57BL/6 mice	Beckford Vera DR, Smith CC, Bixby LM, Glatt DM, Dunn SS, Saito R, Kim WY, Serody JS, Vincent BG, Parrott MC. Immuno-PET imaging of tumor-infiltrating lymphocytes using zirconium-89 radiolabeled anti-CD3 antibody in immune-competent mice bearing syngeneic tumors. PLoS One. 2018 Mar 7;13(3):e0193832. doi: 10.1371/journal.pone.0193832. PMID: 29513764; PMCID: PMC5841805.	2018
PET	89Zr-DFO-CD4	CD4	89Zr	Fab′2	rat, anti-murine	preclinical	B16F10 (skin, CRL-6475), P815 (mast cell, TIB-64), CT26 (colon, CRL-2638), Renca (kidney, CRL-2947), 4T1 (breast, CRL-2539), Sa1N (fibroblast) and MC38 (colon cancer)	mice: C57BL/6 (MC38 and B16F10), BALB/c (CT26, Renca, and 4T1), A/J (Sa1N), and DBA/2 (P815)	Kristensen LK, Fröhlich C, Christensen C, Melander MC, Poulsen TT, Galler GR, Lantto J, Horak ID, Kragh M, Nielsen CH, Kjaer A. CD4+ and CD8a+ PET imaging predicts response to novel PD-1 checkpoint inhibitor: studies of Sym021 in syngeneic mouse cancer models. Theranostics. 2019 Oct 18;9(26):8221-8238. doi: 10.7150/thno.37513. PMID: 31754392; PMCID: PMC6857046.	2019
PET	89Zr-DFO-CD8a	CD8a	89Zr	Fab′2	rat, anti-murine	preclinical	B16F10 (skin, CRL-6475), P815 (mast cell, TIB-64), CT26 (colon, CRL-2638), Renca (kidney, CRL-2947), 4T1 (breast, CRL-2539), Sa1N (fibroblast) and MC38 (colon cancer)	mice: C57BL/6 (MC38 and B16F10), BALB/c (CT26, Renca, and 4T1), A/J (Sa1N), and DBA/2 (P815)	Kristensen LK, Fröhlich C, Christensen C, Melander MC, Poulsen TT, Galler GR, Lantto J, Horak ID, Kragh M, Nielsen CH, Kjaer A. CD4+ and CD8a+ PET imaging predicts response to novel PD-1 checkpoint inhibitor: studies of Sym021 in syngeneic mouse cancer models. Theranostics. 2019 Oct 18;9(26):8221-8238. doi: 10.7150/thno.37513. PMID: 31754392; PMCID: PMC6857046.	2019
PET	64Cu-NOTA-IL-2c, 64Cu-NOTA-S4B6 anti-IL-2 mAb (complex of radiolabeled IL2 mAb and IL2)	CD122/gc, IL2 receptor	64Cu	AB-IL2-complex	murine	preclinical	B16F10 melanoma cells, lung carcinoma cell line LLC-1 (CRL-1642), 4T1 mammary carcinoma cell line, C51 colon carcinoma cell line	BALB/c mice	Jing H, Hettich M, Gaedicke S, Firat E, Bartholomä M, Niedermann G. Combination treatment with hypofractionated radiotherapy plus IL-2/anti-IL-2 complexes and its theranostic evaluation. J Immunother Cancer. 2019 Feb 26;7(1):55. doi: 10.1186/s40425-019-0537-9. PMID: 30808414; PMCID: PMC6390578.	2019
PET	68Ga-Ga-NODAGA-IL2	CD25, IL2 receptor	68Ga	Wt IL2		preclinical	PBMC	SCID mice	van der Veen EL, Suurs FV, Cleeren F, Bormans G, Elsinga PH, Hospers GAP, Lub-de Hooge MN, de Vries EGE, de Vries EFJ, Antunes IF. Development and Evaluation of Interleukin-2-Derived Radiotracers for PET Imaging of T Cells in Mice. J Nucl Med. 2020 Sep;61(9):1355-1360. doi: 10.2967/jnumed.119.238782. Epub 2020 Feb 28. PMID: 32111688; PMCID: PMC7456170.	2020
PET	18F-AlF-RESCA-IL2	CD25, IL2 receptor	18F	Wt IL2		preclinical	PBMC	SCID mice	van der Veen EL, Suurs FV, Cleeren F, Bormans G, Elsinga PH, Hospers GAP, Lub-de Hooge MN, de Vries EGE, de Vries EFJ, Antunes IF. Development and Evaluation of Interleukin-2-Derived Radiotracers for PET Imaging of T Cells in Mice. J Nucl Med. 2020 Sep;61(9):1355-1360. doi: 10.2967/jnumed.119.238782. Epub 2020 Feb 28. PMID: 32111688; PMCID: PMC7456170.	2020
PET	89Zr-DFO-anti-IFNg, 89Zr-DFO-AN-18	IFNg	89Zr	AB	rat	preclinical	spontanous multifocal acinic cell adenocarcinoma, TUBO line mammary tumor	BALB/c mice, BALB/NeuT	Gibson HM, McKnight BN, Malysa A, Dyson G, Wiesend WN, McCarthy CE, Reyes J, Wei WZ, Viola-Villegas NT. IFNγ PET Imaging as a Predictive Tool for Monitoring Response to Tumor Immunotherapy. Cancer Res. 2018 Oct 1;78(19):5706-5717. doi: 10.1158/0008-5472.CAN-18-0253. Epub 2018 Aug 16. PMID: 30115693; PMCID: PMC6443251.	2018
PET	124I-JS001, 124I-toripalimab, 124I-human IgG	PD-1	124I	AB	humanized IgG	preclinical	mouse S180 sarcoma cell, human OS-732 cell line (human osteosarcoma (OS) cell line)	C57BL/6 mice, BALB/c nude mice, male Kunming mice	Huang H, Zhu H, Xie Q, Tian X, Yang X, Feng F, Jiang Q, Sheng X, Yang Z. Evaluation of 124I-JS001 for hPD1 immuno-PET imaging using sarcoma cell homografts in humanized mice. Acta Pharm Sin B. 2020 Jul;10(7):1321-1330. doi: 10.1016/j.apsb.2020.02.004. Epub 2020 Feb 19. PMID: 32874831; PMCID: PMC7452040.	2020
PET	89Zr-N-sucDf-Pembrolizumab	PD-1	89Zr	AB	human monoclonal IgG4 antibody	preclinical	none	Cynomolgus Monkeys	Li, W., Wang, Y., Rubins, D. et al. PET/CT Imaging of 89Zr-N-sucDf-Pembrolizumab in Healthy Cynomolgus Monkeys. Mol Imaging Biol 23, 250–259 (2021). https://doi.org/10.1007/s11307-020-01558-w	2020
PET	64Cu-DOTA-NKp30-Ab	NKp30	64Cu	AB	mouse IgG1, anti human	preclinical	MeWo human melanoma cells, SK-Mel-28 human melanoma cells, NKp30-expressing HeLa cell xenografts	nu/nu mice	Shaffer TM, Aalipour A, Schürch CM, Gambhir SS. PET Imaging of the Natural Killer Cell Activation Receptor NKp30. J Nucl Med. 2020 Sep;61(9):1348-1354. doi: 10.2967/jnumed.119.233163. Epub 2020 Jun 12. PMID: 32532927; PMCID: PMC7456168.	2020
PET	89Zr-Df-NKp30-Ab	NKp30	89Zr	AB	mouse IgG1, anti human	preclinical	MeWo human melanoma cells, SK-Mel-28 human melanoma cells, NKp30-expressing HeLa cell xenografts	nu/nu mice	Shaffer TM, Aalipour A, Schürch CM, Gambhir SS. PET Imaging of the Natural Killer Cell Activation Receptor NKp30. J Nucl Med. 2020 Sep;61(9):1348-1354. doi: 10.2967/jnumed.119.233163. Epub 2020 Jun 12. PMID: 32532927; PMCID: PMC7456168.	2020
SPECT	99mTc-HYNIC-IL-12	IL12 receptor	99mTc	Rh IL12	recombinant human IL12	preclinical	KIT225 cells (T cell chronic lymphocytic leukemia)	C57BL/6 SPF mice, Balb/c mice	Annovazzi A, D'Alessandria C, Bonanno E, Mather SJ, Cornelissen B, van de Wiele C, Dierckx RA, Mattei M, Palmieri G, Scopinaro F, Signore A. Synthesis of 99mTc-HYNIC-interleukin-12, a new specific radiopharmaceutical for imaging T lymphocytes. Eur J Nucl Med Mol Imaging. 2006 Apr;33(4):474-82. doi: 10.1007/s00259-005-0001-6. Epub 2006 Jan 27. PMID: 16619112.	2006
PET	64Cu-TETA-169cDb	CD8	64Cu	Cys-diabody	murine	preclinical	deletion line (NDL) model of breast cancer	wild-type FVB/n, BALB/c, C57BL/6 mice	Seo JW, Tavaré R, Mahakian LM, Silvestrini MT, Tam S, Ingham ES, Salazar FB, Borowsky AD, Wu AM, Ferrara KW. CD8+ T-Cell Density Imaging with 64Cu-Labeled Cys-Diabody Informs Immunotherapy Protocols. Clin Cancer Res. 2018 Oct 15;24(20):4976-4987. doi: 10.1158/1078-0432.CCR-18-0261. Epub 2018 Jul 2. PMID: 29967252; PMCID: PMC6215696.	2018
PET	89Zr-DFO-anti-CD8degly	CD8	89Zr	AB		preclinical	CT26 cells (murine colorectal carcinoma)	BALB/c mice	White JM, Keinänen OM, Cook BE, Zeglis BM, Gibson HM, Viola NT. Removal of Fc Glycans from [89Zr]Zr-DFO-Anti-CD8 Prevents Peripheral Depletion of CD8+ T Cells. Mol Pharm. 2020 Jun 1;17(6):2099-2108. doi: 10.1021/acs.molpharmaceut.0c00270. Epub 2020 May 12. PMID: 32330387; PMCID: PMC7307332.	2020
PET	ZED8, 89Zr-Df-N-Suc-antiCD8 preclinical progressed to clinic! will be counted once	CD8 will be counted once	89Zr will be counted once	AB will be counted once		preclinical progressed to clinic! will be counted once	PF-382 cells (leukemia T-cell line)	CB17.SCID.bg mice	Gill H, Seipert R, Carroll VM, Gouasmat A, Yin J, Ogasawara A, de Jong I, Phan MM, Wang X, Yang J, Ilovich O, Marik J, Williams SP. The Production, Quality Control, and Characterization of ZED8, a CD8-Specific 89Zr-Labeled Immuno-PET Clinical Imaging Agent. AAPS J. 2020 Jan 3;22(2):22. doi: 10.1208/s12248-019-0392-0. PMID: 31900688.	2020
PET	68Ga-NOTA-SNA006a	CD8	68Ga	nanobody		preclinical	MC38-CD8 cells (colon cancer cells), MC38 cells, PBMC, Haemopoietic stem cell (HSC)	nude mice models, NPG mice, NSG mice	Zhao, H., Wang, C., Yang, Y. et al. ImmunoPET imaging of human CD8+ T cells with novel 68Ga-labeled nanobody companion diagnostic agents. J Nanobiotechnol 19, 42 (2021). https://doi.org/10.1186/s12951-021-00785-9	2021
PET	68Ga-NOTA-Nb109	PD-L1	68Ga	single-domain antibody fragment (sdAb)		preclinical	Human melanoma cell line A375, A375-hPD-L1, Human breast cancer cells MCF-7. Publication 2021: Cancer cell lines including human glioma cancer U87, human colorectal cancer HCT 116, and human lung cancers NCI-H1299, A549, NCI-H460, NCI-H446, NCI-H661, and NCI-H522	BALB/c mice	Lv G, Sun X, Qiu L, Sun Y, Li K, Liu Q, Zhao Q, Qin S, Lin J. PET Imaging of Tumor PD-L1 Expression with a Highly Specific Nonblocking Single-Domain Antibody. J Nucl Med. 2020 Jan;61(1):117-122. doi: 10.2967/jnumed.119.226712. Epub 2019 Jun 28. PMID: 31253743; PMCID: PMC6954462. Follow up: Liu Q, Jiang L, Li K, Li H, Lv G, Lin J, Qiu L. Immuno-PET imaging of 68Ga-labeled nanobody Nb109 for dynami…	2020+2021
PET	64Cu-NOTA-BCN-αPD-L1	PD-L1	64Cu	fab		preclinical		C57BL/6 mice	Wissler HL, Ehlerding EB, Lyu Z, Zhao Y, Zhang S, Eshraghi A, Buuh ZY, McGuth JC, Guan Y, Engle JW, Bartlett SJ, Voelz VA, Cai W, Wang RE. Site-Specific Immuno-PET Tracer to Image PD-L1. Mol Pharm. 2019 May 6;16(5):2028-2036. doi: 10.1021/acs.molpharmaceut.9b00010. Epub 2019 Mar 25. PMID: 30875232; PMCID: PMC6521698.	2019
PET	89Zr-Df-avelumab, 89Zr-Df-Ave	PD-L1	89Zr	AB	human	preclinical	MDA-MB231 or HCC-827. In 2020 publication: MDA-MB-231 breast cancer cells.	female nude mice (Ncr-nu/nu). In 2020 publication: female athymic nude mouse	Jagoda EM, Vasalatiy O, Basuli F, Opina ACL, Williams MR, Wong K, Lane KC, Adler S, Ton AT, Szajek LP, Xu B, Butcher D, Edmondson EF, Swenson RE, Greiner J, Gulley J, Eary J, Choyke PL. Immuno-PET Imaging of the Programmed Cell Death-1 Ligand (PD-L1) Using a Zirconium-89 Labeled Therapeutic Antibody, Avelumab. Mol Imaging. 2019 Jan-Dec;18:1536012119829986. doi: 10.1177/1536012119829986. PMID: 310…	2020
PET	[18F]AlF-NOTA-ZPD-L1_1	PD-L1	18F	affibody		preclinical	LOX (PD-L1+) and SUDHL6 (PD-L1-) cell lines	Rhesus Monkey, SCID mice	Rubins DJ, Meng X, McQuade P, Klimas M, Getty K, Lin SA, Connolly BM, O'Malley SS, Haley H, Purcell M, Gantert L, Holahan M, Lindgren J, Eklund P, Ekblad C, Frejd FY, Hostetler ED, González Trotter DE, Evelhoch JL. In Vivo Evaluation and Dosimetry Estimate for a High Affinity Affibody PET Tracer Targeting PD-L1. Mol Imaging Biol. 2021 Apr;23(2):241-249. doi: 10.1007/s11307-020-01544-2. Epub 2020 …	2021
PET	[68Ga]NOTA-ZPD-L1_4	PD-L1	68Ga	affibody		preclinical	LOX (PD-L1+) and SUDHL6 (PD-L1-) cell lines	Rhesus Monkey, SCID mice	Rubins DJ, Meng X, McQuade P, Klimas M, Getty K, Lin SA, Connolly BM, O'Malley SS, Haley H, Purcell M, Gantert L, Holahan M, Lindgren J, Eklund P, Ekblad C, Frejd FY, Hostetler ED, González Trotter DE, Evelhoch JL. In Vivo Evaluation and Dosimetry Estimate for a High Affinity Affibody PET Tracer Targeting PD-L1. Mol Imaging Biol. 2021 Apr;23(2):241-249. doi: 10.1007/s11307-020-01544-2. Epub 2020 …	2021
PET	89Zr-DFO-C4 scFv	PD-L1	89Zr	single-chain variable fragment (scFv)		preclinical	H1975 cells (NSCLC cell line), B16F10 cells (melanoma cell line)	athymic nu/nu T cell deficient mice and immunocompetent male C57BL/6 J mic	Wei J, Wang YH, Lee CY, Truillet C, Oh DY, Xu Y, Ruggero D, Flavell RR, VanBrocklin HF, Seo Y, Craik CS, Fong L, Wang CI, Evans MJ. An Analysis of Isoclonal Antibody Formats Suggests a Role for Measuring PD-L1 with Low Molecular Weight PET Radiotracers. Mol Imaging Biol. 2020 Dec;22(6):1553-1561. doi: 10.1007/s11307-020-01527-3. Epub 2020 Aug 19. PMID: 32813112; PMCID: PMC7669684.	2020
PET	89Zr-DFO-C4 minibody	PD-L1	89Zr	minibody		preclinical	H1975 cells (NSCLC cell line), B16F10 cells (melanoma cell line)	athymic nu/nu T cell deficient mice and immunocompetent male C57BL/6 J mic	Wei J, Wang YH, Lee CY, Truillet C, Oh DY, Xu Y, Ruggero D, Flavell RR, VanBrocklin HF, Seo Y, Craik CS, Fong L, Wang CI, Evans MJ. An Analysis of Isoclonal Antibody Formats Suggests a Role for Measuring PD-L1 with Low Molecular Weight PET Radiotracers. Mol Imaging Biol. 2020 Dec;22(6):1553-1561. doi: 10.1007/s11307-020-01527-3. Epub 2020 Aug 19. PMID: 32813112; PMCID: PMC7669684.	2020
PET	89Zr-DFO-C4 IgG1	PD-L1	89Zr	AB		preclinical	H1975 cells (NSCLC cell line), B16F10 cells (melanoma cell line)	athymic nu/nu T cell deficient mice and immunocompetent male C57BL/6 J mic	Wei J, Wang YH, Lee CY, Truillet C, Oh DY, Xu Y, Ruggero D, Flavell RR, VanBrocklin HF, Seo Y, Craik CS, Fong L, Wang CI, Evans MJ. An Analysis of Isoclonal Antibody Formats Suggests a Role for Measuring PD-L1 with Low Molecular Weight PET Radiotracers. Mol Imaging Biol. 2020 Dec;22(6):1553-1561. doi: 10.1007/s11307-020-01527-3. Epub 2020 Aug 19. PMID: 32813112; PMCID: PMC7669684.	2020
PET	89Zr-N-suc-Df-ERY974, bispecific antibody dor CD3 and glypican3	CD3	89Zr	AB		preclinical	human CD34+ hematopoietic stem cells, human hepatocellular carcinoma cell line HepG2, human ovarian clear cell carcinoma cell line TOV-21G, human hepatocellular carcinoma cell line SK-HEP-1	NOD.Cg-Prkdcscid Il2rgtm1Sug/JicTac mice, humanized NOG mice	Waaijer SJ, Giesen D, Ishiguro T, Sano Y, Sugaya N, Schröder CP, de Vries EG, Lub-de Hooge MN. Preclinical PET imaging of bispecific antibody ERY974 targeting CD3 and glypican 3 reveals that tumor uptake correlates to T cell infiltrate. J Immunother Cancer. 2020 Mar;8(1):e000548. doi: 10.1136/jitc-2020-000548. PMID: 32217763; PMCID: PMC7206965.	2020
PET	N-[11C]methyl-AMD3465	CXCR4	11C	small molecule		preclinical	TC-1 tumor cells (thyroid cancer)	C57BL/6 mice	Hartimath SV, Draghiciu O, Daemen T, Nijman HW, van Waarde A, Dierckx RAJO, de Vries EFJ. Therapy-Induced Changes in CXCR4 Expression in Tumor Xenografts Can Be Monitored Noninvasively with N-[11C]Methyl-AMD3465 PET. Mol Imaging Biol. 2020 Aug;22(4):883-890. doi: 10.1007/s11307-019-01447-x. PMID: 31802362; PMCID: PMC7343732.	2020
PET	89Zr-DFO-ICOS mAb	ICOS/CD278	89Zr	AB		preclinical	Lewis lung carcinoma LLC1 cell line	C57BL/6J mice	Xiao Z, Mayer AT, Nobashi TW, Gambhir SS. ICOS Is an Indicator of T-cell-Mediated Response to Cancer Immunotherapy. Cancer Res. 2020 Jul 15;80(14):3023-3032. doi: 10.1158/0008-5472.CAN-19-3265. Epub 2020 Mar 10. PMID: 32156777. Follow-up in: Simonetta F, Alam IS, Lohmeyer JK, Sahaf B, Good Z, Chen W, Xiao Z, Hirai T, Scheller L, Engels P, Vermesh O, Robinson E, Haywood T, Sathirachinda A, Baker J…	2020
PET	64Cu-DOTA-pembrolizumab	PD-1	64Cu	AB	humanized anti-human	phase I	Hematopoietic and Lymphoid Cell NeoplasmMalignant Solid Neoplasm, Malignant Solid Neoplasm	HUMAN		2020	NCT04605614
PET	68Ga-NOTA-GZP, 68Ga-NOTA-hGZP	granzyme B	68Ga	peptide	murine	phase I	Melanoma, Non-Small Cell Lung Cancer	HUMAN		2019	NCT04169321
PET	18F-FB-IL2	CD25, IL2 receptor	18F	Wt IL2	murine	clinical study without phase	Melanoma	HUMAN		2016	NCT02922283
SPECT	99mTc-HYNIC-IL-2	CD25, IL2 receptor	99mTc	Wt IL2	human	phase I	Stage IV Skin Melanoma	HUMAN		2013	NCT01789827
PET	18F-AraG (AraG = 9-(β-D-Arabinofuranosyl)guanin)	dGK	18F	small molecule	-	phase II	Non-small Cell Lung Cancer, Melanoma	HUMAN		2020, 2021	NCT04401995, NCT04726215
PET	89Zr-Df-KN035 (KN035 Alphamab Co. Ltd.))	PD-L1	89Zr	AB	human	clinical study without phase	solid tumors	HUMAN		2021	NCT04977128
PET	89Zr-ipilimumab	CLTLA-4	89Zr	AB	human	phase II	Melanoma	HUMAN		2017	NCT03313323
								animal models (non primates) - immunocompetence
Comments: 1. hPD-L same as PD-L 2. if it was unclear if a tracer was already existent in the data set (89Zr-pembrolizumab vs. 89Zr-Df-pembrolizumab), the tracer was added to the list 3. if there were preclinical and clincal paper for a tracer, preclinical paper weren't counted (= only most progressed stage)								NSG mice (immunocompromised)
								neu-N transgenic mice (immunocompetent)
								Balb/c nude mice (immunodeficient)
								Nu/nu mice (immunodeficient)
Targets	Individual Tracers (numbers)		%					C57BL/6 mice (immunocompetent)
PD-L1	48	anti-PD-L1-tracers not made from mAbs or their fragments: 14 tracers. anti-PD-L1-mAb-tracers: 21.	43.75					SCID beige mice (immunodeficient)
PD-1	11	Pure AB tracers: 11	100					CD8 depleted PD-L1 KO mice (immunodeficient)
CD8	10							Treg+transgenic mice (Foxp3+.LuciDTR) (immunocompetent)
CLTLA-4	7							ICR (CD-1) mice (immunodeficient)
TCR	2							Hsd Sprague-Dawley rats (no information)
MHCII	2							WT mice (immunocompetent)
granzyme B	1							NOD-SCID mice (immunocompromised)
CD4	2							Hu-BLT mice (immunodeficient)
CD3	3							athymic nude mice (immunodeficient)
CD25	4							RAG-KO mice (immunodeficient)
dGK	1							AKR mice (immunocompetent)
CD47	1							OT-I mice (immunodeficient)
CXCR4	2							C3H mice (no information)
OX40	2							OT-II (B6. Cg-Tg(TcraTcrb)425Cbn/J) mice (no information)
unkown	1							FVB/N mice (no information)
CD2	1							NBSGW mice (immunodeficient)
CD7	1							CB17.SCID.bg mice (immunodeficient)
CD122/gc, IL2 receptor	1							A/J mice (no information)
IFNg	1							DBA/2 mice (immunocompromised)
Nkp30	2							Ncr-nu/nu mice (immunocompromised)
ICOS/CD278	1							NOG mice (immunodeficient)
IL12	1
PD-L1 + TGF-β	1
sum	106
Modalities & Nuclides	%	Individual Tracers (numbers)
PET	86.7925	92
SPECT	13.2075	14
18F	11.3208	12
64Cu	26.4151	28
89Zr	37.7358	40
11C	0.943396	1
124I	0.943396	1
68Ga	9.43396	10
99mTc	6.60377	7
111In	6.60377	7
sum	100	106
Vector Modality/Construct
antibody	49
single-chain variable fragment (scFv)	1
fab	1
rh IL12	1
AB-IL2-complex	1
antibody (for pretargeting)	1
minibody	4
F(ab')2	6
cys-diabody	3
sdAb/nanobody	5
VHH	7
adnectin	2
affibody	3
protein (Wt IL2)	4
protein part (PD-1 ectodomain)	7
protein part (humanfibronectin domain)	1
peptide	1
cyclic peptide	3
small molecule	3
IgG1 antibody fused to TGF-β receptor II (TGF-βRII)	1
unknown	2
sum	106
AB and fragments: AB, antibody (pretargeting), minibody, fab2, diabody, nanobody, VHH	78
percentage AB and fragments	73.5849
percentage small molecules and cyclic peptides	5.66038
NB: affibodies arent AB fragments
Publications
preclinical	88
clinical (phase I)	5
clinical (phase I/II)	1
clincal (N/A)	6
clinical (phase II)	6
clinical (total)	18
sum	106
PET tracer in clincal studies	15
%	83.3333
Comment: preclinical: every tracer that was not progressed to clinic, clinical (N/A): clinical paper and studies without phase description, tracers in different clinical phases are counted not only once since studies can overlap in time
